# Supplementary material for: WG-Storm: a resource-aware scheduler for distributed stream processing engines
Source: PeerJ Comput Sci. 2025 Apr 25;11:e2767. doi: 10.7717/peerj-cs.2767 (PMC12190356; doi:10.7717/peerj-cs.2767)
Supplement: Supplemental Information 1 [file peerj-cs-11-2767-s001.java]

package org.apache.storm.scheduler;

import com.google.common.collect.Sets;

import java.util.Collections;
import java.io.File;
import java.io.FileNotFoundException;
import java.util.ArrayList;
import java.util.Collection;
import java.util.HashMap;
import java.util.HashSet;
import java.util.List;
import java.util.Map;
import java.util.Scanner;
import java.util.Set;
import java.util.TreeMap;
import java.util.Comparator;

import org.apache.storm.utils.Utils;

import java.util.Map.Entry;

import org.apache.storm.utils.ServerUtils;

public class WGStorm implements IScheduler {

    private static Set<WorkerSlot> badSlots(Map<WorkerSlot, List<ExecutorDetails>> existingSlots, int numExecutors, int numWorkers) {
        if (numWorkers != 0) {
            Map<Integer, Integer> distribution = Utils.integerDivided(numExecutors, numWorkers);
            Set<WorkerSlot> slots = new HashSet<WorkerSlot>();

            for (Entry<WorkerSlot, List<ExecutorDetails>> entry : existingSlots.entrySet()) {
                Integer executorCount = entry.getValue().size();
                Integer workerCount = distribution.get(executorCount);
                if (workerCount != null && workerCount > 0) {
                    slots.add(entry.getKey());
                    workerCount--;
                    distribution.put(executorCount, workerCount);
                }
            }

            for (WorkerSlot slot : slots) {
                existingSlots.remove(slot);
            }

            return existingSlots.keySet();
        }

        return null;
    }

    public static Set<WorkerSlot> slotsCanReassign(Cluster cluster, Set<WorkerSlot> slots) {
        Set<WorkerSlot> result = new HashSet<WorkerSlot>();
        for (WorkerSlot slot : slots) {
            if (!cluster.isBlackListed(slot.getNodeId())) {
                SupervisorDetails supervisor = cluster.getSupervisorById(slot.getNodeId());
                if (supervisor != null) {
                    Set<Integer> ports = supervisor.getAllPorts();
                    if (ports != null && ports.contains(slot.getPort())) {
                        result.add(slot);
                    }
                }
            }
        }
        return result;
    }

    @Override
    public void prepare(Map<String, Object> conf) {     //noop
    }

    @Override
    public Map<String, Map<String, Double>> config() {
        return new HashMap<>();
    }

    @Override
    public void schedule(Topologies topologies, Cluster cluster) {
        for (TopologyDetails topology : cluster.needsSchedulingTopologies()) {
            if (cluster.getAvailableSlots().size() == 0)
                break;

            Set<ExecutorDetails> allExecutors = topology.getExecutors();

            Map<WorkerSlot, List<ExecutorDetails>> aliveAssigned =
                    EvenScheduler.getAliveAssignedWorkerSlotExecutors(cluster, topology.getId());
            Set<ExecutorDetails> aliveExecutors = new HashSet<ExecutorDetails>();
            for (List<ExecutorDetails> list : aliveAssigned.values()) {
                aliveExecutors.addAll(list);
            }

            Set<WorkerSlot> canReassignSlots = slotsCanReassign(cluster, aliveAssigned.keySet());
            int totalSlotsToUse = Math.min(topology.getNumWorkers(), canReassignSlots.size() + cluster.getAvailableSlots().size());

            Set<WorkerSlot> badSlots = null;
            if (totalSlotsToUse > aliveAssigned.size() || !allExecutors.equals(aliveExecutors)) {
                badSlots = badSlots(aliveAssigned, allExecutors.size(), totalSlotsToUse);
            }
            if (badSlots != null) {
                cluster.freeSlots(badSlots);
            }

            Map<ExecutorDetails, WorkerSlot> assignment = MapExecutorToSlot(cluster, topology, allExecutors, totalSlotsToUse);

            Map<WorkerSlot, List<ExecutorDetails>> nodePortToExecutors = Utils.reverseMap(assignment);
            for (Map.Entry<WorkerSlot, List<ExecutorDetails>> entry : nodePortToExecutors.entrySet()) {
                WorkerSlot nodePort = entry.getKey();
                List<ExecutorDetails> executors = entry.getValue();

                System.out.println(" ");
                System.out.println(nodePort);

                for (ExecutorDetails e : executors) {
                    System.out.print(e + " ");
                }

                System.out.println("");
                cluster.assign(nodePort, topology.getId(), executors);
            }
        }
    }

    public Map<ExecutorDetails, WorkerSlot> MapExecutorToSlot(Cluster cluster, TopologyDetails
            topology, Set<ExecutorDetails> allExecutors, int NumWorker) {

        int TotalExecutors = allExecutors.size();

        int MaxExecutorPerSlot = (int) Math.ceil(TotalExecutors / (double) NumWorker);

        List<WorkerSlot> availableSlots = cluster.getAvailableSlots();

        availableSlots = sortSlots(availableSlots);

        if (availableSlots == null) {
            return new HashMap<ExecutorDetails, WorkerSlot>();
        }

        List<ExecutorDetails> executors = new ArrayList<ExecutorDetails>(allExecutors);
        Collections.sort(executors, new Comparator<ExecutorDetails>() {
            @Override
            public int compare(ExecutorDetails o1, ExecutorDetails o2) {
                return o1.getStartTask() - o2.getStartTask();
            }
        });

        Map<ExecutorDetails, WorkerSlot> assignment = new HashMap<ExecutorDetails, WorkerSlot>();

        int count = 0, AssignedExecutors = 0, currentSlotNumber = 0, slotOrder = 0;

        int[] executorPerSlot = new int[availableSlots.size()];

        int[] slotOrdering = new int[availableSlots.size()];

        ArrayList trafficList = sortTrafficList(ReadTrafficFromYaml());

        ArrayList resourceList = ReadResourceFromYaml();

        Map<ExecutorDetails, String> map = topology.getExecutorToComponent();

        Set<ExecutorDetails> executorDetailsSet = map.keySet();

        ArrayList<String> visited = new ArrayList();

        // Top free resource should be fetched here
        for (int k = 0; k < resourceList.size() && !trafficList.isEmpty(); k++) {
            String[] resource = (String[]) resourceList.get(k);

            for (int j = 0; j < availableSlots.size() && !trafficList.isEmpty() && currentSlotNumber < NumWorker; j++) {

                count = 0;

                ArrayList<String> slotVisited = new ArrayList();

                String nodeId = availableSlots.get(j).getNodeId();

                if (nodeId.equalsIgnoreCase(resource[0])) {
                    slotOrdering[slotOrder++] = j;

                    if (currentSlotNumber < 3) {
                        int acker = currentSlotNumber + 1;
                        assignment.put(GetNextNeighbour(executorDetailsSet, "[" + acker + ", " + acker + "]"), availableSlots.get(j));
                        AssignedExecutors++;
                        count++;
                        executorPerSlot[j]++;
                    }

                    String[] executor = GetNextExecutor(trafficList);
                    trafficList.remove(0);

                    ArrayList<ExecutorDetails> executorDet = GetNextExecutorDetails(executor, visited, executorDetailsSet);

                    for (ExecutorDetails executorDetails1 : executorDet) {
                        assignment.put(executorDetails1, availableSlots.get(j));
                        visited.add(executorDetails1.toString());
                        slotVisited.add(executorDetails1.toString());
                        AssignedExecutors++;
                        count++;
                        executorPerSlot[j]++;
//                  }

                    while (count < MaxExecutorPerSlot && !trafficList.isEmpty()) {
                        ExecutorDetails mapit = GetNextNeighbour(slotVisited, visited, trafficList, executorDetailsSet);

                        if (mapit == null) {
                            break;
                        }

                        assignment.put(mapit, availableSlots.get(j));
                        visited.add(mapit.toString());
                        slotVisited.add(mapit.toString());
                        executorPerSlot[j]++;
                        AssignedExecutors++;
                        count++;
                    }
                    currentSlotNumber++;
                }
            }
        }

        if (AssignedExecutors < TotalExecutors) {
            trafficList = sortTrafficList(ReadTrafficFromYaml());

            for (int i = 0; i < trafficList.size(); i++) {

                String[] tmp = (String[]) trafficList.get(i);

                if (!visited.contains(tmp[0])) {

                    for (int counter = 0; counter < slotOrdering.length; counter++) {
                        if (//executorPerSlot[slotOrdering[counter]] > 0 &&
                                executorPerSlot[slotOrdering[counter]] < MaxExecutorPerSlot) {
                            ExecutorDetails mapit = GetNextNeighbour(executorDetailsSet, tmp[0]);
                            assignment.put(mapit, availableSlots.get(slotOrdering[counter]));
                            visited.add(mapit.toString());
                            executorPerSlot[slotOrdering[counter]]++;
                            break;
                        }
                    }
                }

                if (!visited.contains(tmp[1])) {
                    for (int counter = 0; counter < slotOrdering.length; counter++) {
                        if (//executorPerSlot[slotOrdering[counter]] > 0 &&
                                executorPerSlot[slotOrdering[counter]] < MaxExecutorPerSlot) {
                            ExecutorDetails mapit = GetNextNeighbour(executorDetailsSet, tmp[1]);
                            assignment.put(mapit, availableSlots.get(slotOrdering[counter]));
                            visited.add(mapit.toString());
                            executorPerSlot[slotOrdering[counter]]++;
                            break;
                        }
                    }
                }
                trafficList.remove(i--);
            }
        }

        if (NumWorker < 3) {
            for (int counter = executorPerSlot.length - 1; counter >= 0; counter--) {
                if (executorPerSlot[counter] > 0 && executorPerSlot[counter] < MaxExecutorPerSlot) {
                    int extraExecutors = 3;

                    ExecutorDetails mapit = GetNextNeighbour(executorDetailsSet, "[" + extraExecutors + ", " + extraExecutors-- + "]");

                    assignment.put(mapit, availableSlots.get(counter));

                    executorPerSlot[counter]++;

                    if (NumWorker == 1) {
                        mapit = GetNextNeighbour(executorDetailsSet, "[" + extraExecutors + ", " + extraExecutors-- + "]");
                        assignment.put(mapit, availableSlots.get(counter));
                        executorPerSlot[counter]++;
                    }

                    break;
                }
            }
        }
        return assignment;
    }

    private String[] GetNextExecutor(ArrayList trafficList) {
        if (trafficList.size() > 0) {
            return (String[]) trafficList.get(0);
        } else {
            return null;
        }
    }

    private ArrayList<ExecutorDetails> GetNextExecutorDetails(String[]
                                                                      executor, ArrayList<String> visited, Set<ExecutorDetails> executorDetailsSet) {
        ArrayList<ExecutorDetails> chk = new ArrayList<ExecutorDetails>();

        for (ExecutorDetails executorDetails1 : executorDetailsSet) {

            if (executor[0].equals(executorDetails1.toString())
                    && !visited.contains(executorDetails1.toString())) {
                chk.add(executorDetails1);
            } else if (executor[1].equals(executorDetails1.toString())
                    && !visited.contains(executorDetails1.toString())) {
                chk.add(executorDetails1);
            }
        }
        return chk;
    }

    private ExecutorDetails GetNextNeighbour(Set<ExecutorDetails> executorDetailsSet, String s) {
        ExecutorDetails chk = null;

        for (ExecutorDetails executorDetails1 : executorDetailsSet) {
            if (s.equals(executorDetails1.toString())) {
                chk = executorDetails1;
                break;
            }
        }
        return chk;
    }

    private ExecutorDetails GetNextNeighbour(ArrayList<String> slotVisited,
                                             ArrayList<String> visited,
                                             ArrayList trafficList,
                                             Set<ExecutorDetails> executorDetailsSet) {
        boolean isfound = false;
        String found = "";
        ExecutorDetails ret = null;

        for (int i = 0; i < trafficList.size(); i++) {
            String[] x = (String[]) trafficList.get(i);

            if (!isfound) {
                if (slotVisited.contains(x[0])) {
                    if (!(slotVisited.contains(x[1])) && !(visited.contains(x[1]))) {
                        found = x[1];
                        isfound = true;
                    }
                    trafficList.remove(i--);
                } else if (slotVisited.contains(x[1])) {
                    if (!(slotVisited.contains(x[0])) && !(visited.contains(x[0]))) {
                        found = x[0];
                        isfound = true;
                    }
                    trafficList.remove(i--);
                }
            } else
                break;
        }

        for (ExecutorDetails executorDetails : executorDetailsSet) {
            if (found.equals(executorDetails.toString())) {
                ret = executorDetails;
                break;
            }
        }
        return ret;
    }

    private ArrayList sortTrafficList(ArrayList trafficList) {
        java.util.Collections.sort(trafficList, new java.util.Comparator<String[]>() {
            public int compare(String[] strings, String[] otherStrings) {
                return otherStrings[2].compareTo(strings[2]);
            }
        });

        return trafficList;
    }

    public static List<WorkerSlot> sortSlots(List<WorkerSlot> availableSlots) {
        //For example, we have a three nodes(supervisor1, supervisor2, supervisor3) cluster:
        //slots before sort:
        //supervisor1:6700, supervisor1:6701,
        //supervisor2:6700, supervisor2:6701, supervisor2:6702,
        //supervisor3:6700, supervisor3:6703, supervisor3:6702, supervisor3:6701
        //slots after sort:
        //supervisor3:6700, supervisor2:6700, supervisor1:6700,
        //supervisor3:6701, supervisor2:6701, supervisor1:6701,
        //supervisor3:6702, supervisor2:6702,
        //supervisor3:6703

        if (availableSlots != null && availableSlots.size() > 0) {
            // group by node
            Map<String, List<WorkerSlot>> slotGroups = new TreeMap<>();
            for (WorkerSlot slot : availableSlots) {
                String node = slot.getNodeId();
                List<WorkerSlot> slots = null;
                if (slotGroups.containsKey(node)) {
                    slots = slotGroups.get(node);
                } else {
                    slots = new ArrayList<WorkerSlot>();
                    slotGroups.put(node, slots);
                }
                slots.add(slot);
            }

            // sort by port: from small to large
            for (List<WorkerSlot> slots : slotGroups.values()) {
                Collections.sort(slots, new Comparator<WorkerSlot>() {
                    @Override
                    public int compare(WorkerSlot o1, WorkerSlot o2) {
                        return o1.getPort() - o2.getPort();
                    }
                });
            }

            // sort by available slots size: from large to small
            List<List<WorkerSlot>> list = new ArrayList<List<WorkerSlot>>(slotGroups.values());
            Collections.sort(list, new Comparator<List<WorkerSlot>>() {
                @Override
                public int compare(List<WorkerSlot> o1, List<WorkerSlot> o2) {
                    return o2.size() - o1.size();
                }
            });

            return ServerUtils.interleaveAll(list);
        }

        return null;
    }

    /**
     * Function that read the hard coded values from YAML. file
     */
    private ArrayList ReadTrafficFromYaml() {
        ArrayList traffic = new ArrayList();

        try {
            try (Scanner input = new Scanner(new File("/home/malik/Asif/apache-storm-2.0.1-SNAPSHOT/conf/Traffic.yaml"));) {
                while (input.hasNext()) {
                    String line = input.nextLine();

                    if (line.length() > 0)
                        traffic.add(line.split(";"));
                }
            }
        } catch (FileNotFoundException ex) {
            System.out.println("Traffic file not found!");
        }
        return traffic;
    }

    private ArrayList ReadResourceFromYaml() {
        ArrayList resource = new ArrayList();

        try {
            try (Scanner input = new Scanner(new File("/home/malik/Asif/apache-storm-2.0.1-SNAPSHOT/conf/Resource.yaml"));) {
                while (input.hasNext()) {
                    String line = input.nextLine();

                    if (line.length() > 0)
                        resource.add(line.split(","));
                }
            }
        } catch (FileNotFoundException ex) {
            System.out.println("Resource file not found!");
        }
        return resource;
    }
}
